# Supplementary material for: Comparison of PCR, Nested PCR, and RT-LAMP for Rapid Detection of Feline Calicivirus Infection in Clinical Samples
Source: Animals (Basel). 2024 Aug 22;14(16):2432. doi: 10.3390/ani14162432 (PMC11350671; doi:10.3390/ani14162432)
Supplement: Supplementary file 1 [file animals-14-02432-s001.zip]

Archive with 1 entries (1 files):
- Supplementary_RT-LAMP_FCV-1.pdf
